# Supplementary material for: The Incorporation of Nanoconfined Poly(ionic liquid)s with Two-Dimensional Covalent Organic Frameworks to Enhance Proton Conduction
Source: Molecules. 2025 Feb 21;30(5):1004. doi: 10.3390/molecules30051004 (PMC11901798; doi:10.3390/molecules30051004)
Supplement: Supplementary file 1 [file molecules-30-01004-s001.zip]

Archive with 1 entries (1 files):
- molecules-3428035-supplementary.pdf
